# Supplementary material for: The serodiagnostic potential of recombinant proteins TES–30 and TES–120 in an indirect ELISA in the diagnosis of toxocariasis in cattle, horses, and sheep
Source: PLoS One. 2019 Mar 14;14(3):e0213830. doi: 10.1371/journal.pone.0213830 (PMC6417707; doi:10.1371/journal.pone.0213830)
Supplement: S1 File — File containing the enzyme-linked immunosorbent assay absorbances, the receiver operating characteristic analysis and the resulting cut-offs for toxocariasis diagnosis using native and recombinant Toxocara excretion-secretion proteins in cattle. (XLSX) [file pone.0213830.s001.xlsx]

## Sheet: Category
Farm	Code	rTES-30	rTES-120	TES Native	Western Blotting
22/15	111	0.262	1.288	0.768	+
14/13	124	0.47	0.497	0.717	+
22/15	154	0.258	0.369	0.662	-
22/15	128	0.372	0.829	0.65	+
16/15	200	0.364	0.782	0.629	+
16/15	1146	0.312	1.148	0.612	+
	S/B VD	0.354	1.111	0.599	+
16/15	207	0.284	0.996	0.589	+
	S/B	0.331	0.376	0.563	-
2013-07-01	23	0.398	0.337	0.546	+
22/15	26	0.262	0.441	0.545	+
16/15	2175	0.436	0.937	0.544	+
22/15	147	0.381	1.121	0.541	+
16/15	572	0.186	0.768	0.538	+
22/15	24	0.281	0.432	0.53	+
2013-07-01	7	0.323	0.436	0.469	+
2013-07-01	59	0.243	0.988	0.452	+
16/15	306	0.3	0.665	0.447	+
54/13	PMPA	0.333	0.712	0.443	+
16/15	638	0.335	0.12	0.442	-
2013-07-01	8	0.264	0.41	0.433	-
14/13	101	0.379	0.909	0.431	+
2013-07-01	82	0.262	0.345	0.424	-
16/15	440	0.262	1.331	0.412	+
16/15	577	0.255	0.822	0.38	+
16/15	447	0.649	1.288	0.38	+
54/13	SR79	0.205	0.668	0.373	+
54/13	PFA 282	0.256	0.666	0.364	+
2013-07-01	53	0.32	0.551	0.347	+
14/13	130	0.35	1.165	0.337	+
54/13	125	0.303	0.418	0.336	-
2013-07-01	33	0.199	1.174	0.33	+
54/13	336	0.281	0.53	0.32	+
54/13	PMPB	0.243	0.955	0.317	+
22/15	152	0.161	1.182	0.309	+
2013-07-01	83	0.331	0.67	0.309	+
14/13	126	0.398	0.574	0.303	+
2013-07-01	11	0.421	0.9	0.289	+
2013-07-01	72	0.212	0.97	0.286	+
2013-07-01	71	0.186	0.369	0.275	-
22/15	23	0.369	1.15	0.27	+
2013-07-01	73	0.265	0.329	0.254	-
14/13	128	0.325	0.696	0.252	+
2013-07-01	88	0.219	0.392	0.238	-
14/13	142	0.23	0.522	0.238	+
2013-07-01	13	0.165	0.258	0.155	-

## Sheet: ROC
rTES-30								rTES-120								TES Native
	Sensitivity%	95% CI	Specificity%	95% CI	Likelihood ratio				Sensitivity%	95% CI	Specificity%	95% CI	Likelihood ratio				Sensitivity%	95% CI	Specificity%	95% CI	Likelihood ratio
> 0.163	97.22	85,47% to 99,93%	0	0% to 30,85%	0.9722			> 0.189	100	90,26% to 100%	10	0,2529% to 44,5%	1.111			> 0.1965	100	90,26% to 100%	10	0,2529% to 44,5%	1.111
> 0.1755	97.22	85,47% to 99,93%	10	0,2529% to 44,5%	1.08			> 0.2935	100	90,26% to 100%	20	2,521% to 55,61%	1.25			> 0.245	97.22	85,47% to 99,93%	20	2,521% to 55,61%	1.215
> 0.1925	94.44	81,34% to 99,32%	20	2,521% to 55,61%	1.181			> 0.333	100	90,26% to 100%	30	6,674% to 65,25%	1.429			> 0.253	94.44	81,34% to 99,32%	20	2,521% to 55,61%	1.181
> 0.202	91.67	77,53% to 98,25%	20	2,521% to 55,61%	1.146			> 0.341	97.22	85,47% to 99,93%	30	6,674% to 65,25%	1.389			> 0.262	94.44	81,34% to 99,32%	30	6,674% to 65,25%	1.349
> 0.2085	88.89	73,94% to 96,89%	20	2,521% to 55,61%	1.111			> 0.357	97.22	85,47% to 99,93%	40	12,16% to 73,76%	1.62			> 0.2725	91.67	77,53% to 98,25%	30	6,674% to 65,25%	1.31
> 0.2155	86.11	70,5% to 95,33%	20	2,521% to 55,61%	1.076			> 0.3725	97.22	85,47% to 99,93%	60	26,24% to 87,84%	2.431			> 0.2805	91.67	77,53% to 98,25%	40	12,16% to 73,76%	1.528
> 0.2245	86.11	70,5% to 95,33%	30	6,674% to 65,25%	1.23			> 0.384	97.22	85,47% to 99,93%	70	34,75% to 93,33%	3.241			> 0.2875	88.89	73,94% to 96,89%	40	12,16% to 73,76%	1.481
> 0.2365	83.33	67,19% to 93,63%	30	6,674% to 65,25%	1.19			> 0.401	97.22	85,47% to 99,93%	80	44,39% to 97,48%	4.861			> 0.296	86.11	70,5% to 95,33%	40	12,16% to 73,76%	1.435
> 0.249	77.78	60,85% to 89,88%	30	6,674% to 65,25%	1.111			> 0.414	97.22	85,47% to 99,93%	90	55,5% to 99,75%	9.722			> 0.306	83.33	67,19% to 93,63%	40	12,16% to 73,76%	1.389
> 0.2555	75	57,8% to 87,88%	30	6,674% to 65,25%	1.071			> 0.425	97.22	85,47% to 99,93%	100	69,15% to 100%				> 0.313	77.78	60,85% to 89,88%	40	12,16% to 73,76%	1.296
> 0.257	72.22	54,81% to 85,8%	30	6,674% to 65,25%	1.032											> 0.3185	75	57,8% to 87,88%	40	12,16% to 73,76%	1.25
> 0.26	72.22	54,81% to 85,8%	40	12,16% to 73,76%	1.204											> 0.325	72.22	54,81% to 85,8%	40	12,16% to 73,76%	1.204
> 0.263	63.89	46,22% to 79,18%	50	18,71% to 81,29%	1.278											> 0.333	69.44	51,89% to 83,65%	40	12,16% to 73,76%	1.157
> 0.2645	63.89	46,22% to 79,18%	60	26,24% to 87,84%	1.597											> 0.3365	69.44	51,89% to 83,65%	50	18,71% to 81,29%	1.389
> 0.273	63.89	46,22% to 79,18%	70	34,75% to 93,33%	2.13											> 0.342	66.67	49,03% to 81,44%	50	18,71% to 81,29%	1.333
> 0.2825	58.33	40,76% to 74,49%	70	34,75% to 93,33%	1.944											> 0.3555	63.89	46,22% to 79,18%	50	18,71% to 81,29%	1.278
> 0.292	55.56	38,1% to 72,06%	70	34,75% to 93,33%	1.852											> 0.3685	61.11	43,46% to 76,86%	50	18,71% to 81,29%	1.222
> 0.3015	52.78	35,49% to 69,59%	70	34,75% to 93,33%	1.759											> 0.3765	58.33	40,76% to 74,49%	50	18,71% to 81,29%	1.167
> 0.3075	52.78	35,49% to 69,59%	80	44,39% to 97,48%	2.639											> 0.396	52.78	35,49% to 69,59%	50	18,71% to 81,29%	1.056
> 0.316	50	32,92% to 67,08%	80	44,39% to 97,48%	2.5											> 0.418	50	32,92% to 67,08%	50	18,71% to 81,29%	1
> 0.3215	47.22	30,41% to 64,51%	80	44,39% to 97,48%	2.361											> 0.4275	50	32,92% to 67,08%	60	26,24% to 87,84%	1.25
> 0.324	44.44	27,94% to 61,9%	80	44,39% to 97,48%	2.222											> 0.432	47.22	30,41% to 64,51%	60	26,24% to 87,84%	1.181
> 0.328	41.67	25,51% to 59,24%	80	44,39% to 97,48%	2.083											> 0.4375	47.22	30,41% to 64,51%	70	34,75% to 93,33%	1.574
> 0.332	38.89	23,14% to 56,54%	90	55,5% to 99,75%	3.889											> 0.4425	47.22	30,41% to 64,51%	80	44,39% to 97,48%	2.361
> 0.334	36.11	20,82% to 53,78%	90	55,5% to 99,75%	3.611											> 0.445	44.44	27,94% to 61,9%	80	44,39% to 97,48%	2.222
> 0.3425	36.11	20,82% to 53,78%	100	69,15% to 100%												> 0.4495	41.67	25,51% to 59,24%	80	44,39% to 97,48%	2.083
																> 0.4605	38.89	23,14% to 56,54%	80	44,39% to 97,48%	1.944
																> 0.4995	36.11	20,82% to 53,78%	80	44,39% to 97,48%	1.806
																> 0.534	33.33	18,56% to 50,97%	80	44,39% to 97,48%	1.667
																> 0.5395	30.56	16,35% to 48,11%	80	44,39% to 97,48%	1.528
																> 0.5425	27.78	14,2% to 45,19%	80	44,39% to 97,48%	1.389
																> 0.5445	25	12,12% to 42,2%	80	44,39% to 97,48%	1.25
																> 0.5455	22.22	10,12% to 39,15%	80	44,39% to 97,48%	1.111
																> 0.5545	19.44	8,194% to 36,02%	80	44,39% to 97,48%	0.9722
																> 0.576	19.44	8,194% to 36,02%	90	55,5% to 99,75%	1.944
																> 0.594	16.67	6,372% to 32,81%	90	55,5% to 99,75%	1.667
																> 0.6055	13.89	4,668% to 29,5%	90	55,5% to 99,75%	1.389
																> 0.6205	11.11	3,112% to 26,06%	90	55,5% to 99,75%	1.111
																> 0.6395	8.333	1,753% to 22,47%	90	55,5% to 99,75%	0.8333
																> 0.656	5.556	0,68% to 18,66%	90	55,5% to 99,75%	0.5556
																> 0.6895	5.556	0,68% to 18,66%	100	69,15% to 100%
