# Supplementary material for: The serodiagnostic potential of recombinant proteins TES–30 and TES–120 in an indirect ELISA in the diagnosis of toxocariasis in cattle, horses, and sheep
Source: PLoS One. 2019 Mar 14;14(3):e0213830. doi: 10.1371/journal.pone.0213830 (PMC6417707; doi:10.1371/journal.pone.0213830)
Supplement: S2 File — File containing the enzyme-linked immunosorbent assay absorbances, the receiver operating characteristic analysis and the resulting cut-offs for toxocariasis diagnosis using native and recombinant Toxocara excretion-secretion proteins in sheep. (XLSX) [file pone.0213830.s002.xlsx]

## Sheet: Planilha1
rTES-30					rTES-120						Média rTES30 Positives	Média rTES30 Negatives		Média rTES120 Positives	Média rTES120 Negatives			SD rTES30 Positives	SD rTES30 Negatives		SD rTES120 Positives	SD rTES120 Negatives			CV rTES30 Positives	CV rTES30 Negatives		CV rTES120 Positives	CV rTES120 Negatives
Sample Positive	Sample Positive Replicate	Sample Negative	Sample Negative Replicate		Sample Positive	Sample Positive Replicate	Sample Negative	Sample Negative Replicate			0.8715	0.553		0.297	0.2055			0.0827315	0.0579828		0.0311127	0.0120208			0.09493	0.104851		0.104757	0.0584955
0.813	0.93	0.594	0.512		0.319	0.275	0.214	0.197			1.3495	0.59		0.2055	0.199			0.0205061	0.0254558		0.0247487	0.00848528			0.0151953	0.0431455		0.120432	0.0426396
1.364	1.335	0.572	0.608		0.223	0.188	0.205	0.193			1.047	0.2605		0.2885	0.174			0.0438406	0.0106066		0.0106066	0.019799			0.0418726	0.0407163		0.0367647	0.113787
1.016	1.078	0.268	0.253		0.296	0.281	0.16	0.188			1.636	0.369		0.3475	0.168			0.13435	0.0113137		0.00777817	0.00565685			0.0821212	0.0306605		0.0223832	0.0336718
1.731	1.541	0.361	0.377		0.353	0.342	0.172	0.164			1.659	0.371		0.4595	0.156			0.0183848	0.0240416		0.0148492	0.00989949			0.0110818	0.0648022		0.0323161	0.0634583
1.672	1.646	0.388	0.354		0.47	0.449	0.149	0.163			1.162	0.253		0.668	0.135			0.106066	0.0212132		0.0155563	0.00565685			0.0912788	0.0838467		0.0232879	0.0419026
1.087	1.237	0.268	0.238		0.679	0.657	0.139	0.131			1.296	0.266		0.681	0.215			0.0381838	0.00848528		0.0127279	0.0282843			0.0294628	0.0318996		0.01869	0.131555
1.323	1.269	0.272	0.26		0.69	0.672	0.195	0.235			1.679	0.4995		0.228	0.2355			0.0212132	0.0162635		0	0.0106066			0.0126344	0.0325595		0	0.0450386			ROC rTES-30
1.664	1.694	0.488	0.511		0.228	0.228	0.243	0.228			1.092	0.401		0.4075	0.147			0.0127279	0.0127279		0.00636396	0			0.0116556	0.0317405		0.0156171	0			Cut-off	Sensitivity%	95% CI	Specificity%	95% CI	Likelihood ratio
1.101	1.083	0.392	0.41		0.412	0.403	0.147	0.147			1.437	0.28		0.514	0.1485			0.0848528	0.0254558		0.0141421	0.0162635			0.0590486	0.0909137		0.0275139	0.109518			> 0.4555	100	93,4% to 100%	83.12	76,25% to 88,67%	5.923
1.377	1.497	0.298	0.262		0.524	0.504	0.137	0.16			1.4225	0.4375		0.3615	0.151			0.0106066	0.000707107		0.0176777	0.00989949			0.00745631	0.00161624		0.0489009	0.0655596			> 0.4575	98.15	90,11% to 99,95%	83.12	76,25% to 88,67%	5.813
1.43	1.415	0.438	0.437		0.349	0.374	0.158	0.144			0.656	0.432		0.333	0.1815			0.00989949	0		0.00848528	0.0176777			0.0150907	0		0.0254813	0.0973976			> 0.459	98.15	90,11% to 99,95%	84.42	77,7% to 89,75%	6.298
0.649	0.663	0.432	0.432		0.327	0.339	0.194	0.169			0.6275	0.3525		0.467	0.172			0.0120208	0.0176777		0.0155563	0.0183848			0.0191567	0.0501494		0.0333112	0.106888			> 0.4605	98.15	90,11% to 99,95%	85.06	78,44% to 90,29%	6.572
0.636	0.619	0.365	0.34		0.478	0.456	0.185	0.159			0.5235	0.4145		0.459	0.2695			0.0106066	0.0487904		0.0268701	0.0247487			0.0202609	0.117709		0.0585404	0.091832			> 0.462	98.15	90,11% to 99,95%	85.71	79,17% to 90,83%	6.87
0.531	0.516	0.38	0.449		0.478	0.44	0.252	0.287			0.572	0.376		0.52	0.156			0.0183848	0.00141421		0.0268701	0.00848528			0.0321412	0.00376121		0.0516732	0.0543928			> 0.467	98.15	90,11% to 99,95%	86.36	79,91% to 91,36%	7.198
0.585	0.559	0.377	0.375		0.539	0.501	0.15	0.162			0.644	0.4095		0.3675	0.1705			0.00282843	0.0275772		0.00353553	0.0176777			0.00439197	0.0673435		0.0096205	0.103681			> 0.473	94.44	84,61% to 98,84%	87.01	80,66% to 91,88%	7.272
0.646	0.642	0.39	0.429		0.365	0.37	0.183	0.158			0.6615	0.3895		0.4145	0.1545			0.013435	0.0205061		0.0685894	0.00353553			0.0203099	0.0526472		0.165475	0.0228837			> 0.476	94.44	84,61% to 98,84%	87.66	81,41% to 92,41%	7.655
0.671	0.652	0.375	0.404		0.463	0.366	0.157	0.152			0.525	0.38		0.536	0.1325			0.00707107	0.0410122		0.0127279	0.00212132			0.0134687	0.107927		0.0237461	0.01601			> 0.4775	94.44	84,61% to 98,84%	88.31	82,16% to 92,92%	8.08
0.52	0.53	0.409	0.351		0.545	0.527	0.134	0.131			0.492	0.3725		0.3305	0.199			0.0296985	0.0275772		0.00919239	0.0141421			0.0603628	0.0740327		0.0278136	0.071066			> 0.4785	94.44	84,61% to 98,84%	88.96	82,91% to 93,44%	8.556
0.513	0.471	0.353	0.392		0.337	0.324	0.189	0.209			0.8255	0.457		0.4265	0.18			0.00919239	0.0438406		0.0473762	0.0212132			0.0111355	0.0959313		0.111081	0.117851			> 0.4805	94.44	84,61% to 98,84%	89.61	83,68% to 93,94%	9.09
0.819	0.832	0.488	0.426		0.46	0.393	0.195	0.165			0.4955	0.435		0.3715	0.2185			0.00777817	0.039598		0.0360624	0.00353553			0.0156976	0.0910298		0.0970725	0.0161809			> 0.483	94.44	84,61% to 98,84%	90.26	84,44% to 94,45%	9.696
0.49	0.501	0.463	0.407		0.346	0.397	0.216	0.221			0.51	0.3775		0.4765	0.178			0.0254558	0.0120208		0.00494975	0			0.0499134	0.0318432		0.0103877	0			> 0.4845	94.44	84,61% to 98,84%	90.91	85,22% to 94,94%	10.39
0.528	0.492	0.386	0.369		0.48	0.473	0.178	0.178			0.786	0.076		0.468	0.04			0.019799	0.00424264		0.046669	0			0.0251896	0.0558242		0.0997202	0			> 0.4855	94.44	84,61% to 98,84%	91.56	86% to 95,43%	11.19
0.8	0.772	0.079	0.073		0.501	0.435	0.04	0.04			0.8545	0.0415		0.241	0.0505			0.033234	0.00212132		0.00424264	0.00212132			0.0388929	0.0511162		0.0176043	0.0420063			> 0.487	94.44	84,61% to 98,84%	92.21	86,78% to 95,91%	12.12
0.878	0.831	0.043	0.04		0.244	0.238	0.052	0.049			0.464	0.268		0.1245	0.1775			0.00989949	0.0268701		0.0106066	0.00494975			0.0213351	0.100261		0.0851936	0.0278859			> 0.489	94.44	84,61% to 98,84%	93.51	88,38% to 96,84%	14.54
0.457	0.471	0.287	0.249		0.117	0.132	0.181	0.174			0.847	0.3325		0.381	0.1655			0.046669	0.00777817		0.0424264	0.0106066			0.0550992	0.023393		0.111355	0.0640882			> 0.491	92.59	82,11% to 97,94%	94.16	89,2% to 97,29%	15.84
0.88	0.814	0.338	0.327		0.411	0.351	0.158	0.173			0.8385	0.3045		0.4325	0.1345			0.0374767	0.0148492		0.0205061	0.013435			0.0446949	0.048766		0.0474129	0.0998887			> 0.4945	90.74	79,7% to 96,92%	94.16	89,2% to 97,29%	15.53
0.865	0.812	0.294	0.315		0.447	0.418	0.144	0.125				0.565			0.194				0.0169706			0.00707107				0.0300364			0.0364488			> 0.499	90.74	79,7% to 96,92%	94.81	90,02% to 97,73%	17.47
		0.553	0.577				0.199	0.189				0.324			0.133				0.0339411			0.0155563				0.104757			0.116965
		0.3	0.348				0.122	0.144				0.392			0.186				0.00141421			0.0268701				0.00360769			0.144463
		0.393	0.391				0.167	0.205				0.535			0.1725				0.0636396			0.0219203				0.118953			0.127074
		0.49	0.58				0.157	0.188				0.053			0.0375				0.00565685			0.00212132				0.106733			0.0565685
		0.049	0.057				0.039	0.036				0.044			0.0405				0.00707107			0.00494975				0.160706			0.122216
		0.049	0.039				0.044	0.037				0.2625			0.1895				0.000707107			0.00777817				0.00269374			0.0410458
		0.262	0.263				0.195	0.184				0.3755			0.2415				0.00777817			0.00494975				0.0207142			0.0204958
		0.381	0.37				0.238	0.245				0.165			0.046				0.00424264			0.00282843				0.025713			0.0614875
		0.168	0.162				0.044	0.048				0.0395			0.0435				0.00353553			0.00494975				0.0895072			0.113787
		0.037	0.042				0.047	0.04				0.437			0.4005				0.0226274			0.0304056				0.051779			0.0759191
		0.453	0.421				0.422	0.379				0.414			0.354				0.0183848			0.00848528				0.0444077			0.0239697
		0.427	0.401				0.348	0.36				0.0345			0.038				0.00212132			0.00141421				0.0614875			0.0372161
		0.036	0.033				0.039	0.037				0.4165			0.329				0.0120208			0.0141421				0.0288615			0.0429852
		0.425	0.408				0.319	0.339				0.4265			0.347				0.0106066			0.00565685				0.0248689			0.0163022
		0.434	0.419				0.351	0.343				0.2945			0.292				0.013435			0.0226274				0.0456198			0.0774912
		0.285	0.304				0.308	0.276				0.4575			0.3065				0.0190919			0.00919239				0.0417309			0.0299915
		0.471	0.444				0.313	0.3				0.3035			0.2585				0.0289914			0.00494975				0.0955235			0.019148
		0.324	0.283				0.262	0.255				0.4695			0.3705				0.0120208			0.00636396				0.0256034			0.0171767			ROC rTES-120
		0.461	0.478				0.375	0.366				0.455			0.2925				0.0410122			0.0247487				0.0901367			0.0846111			Cut-off	Sensitivity%	95% CI	Specificity%	95% CI	Likelihood ratio
		0.484	0.426				0.31	0.275				0.4685			0.3875				0.0148492			0.00636396				0.0316953			0.0164231			> 0.1155	100	87,23% to 100%	18.18	10,31% to 28,62%	1.222
		0.479	0.458				0.392	0.383				0.361			0.342				0.00141421			0				0.00391749			0			> 0.118	96.3	81,03% to 99,91%	18.18	10,31% to 28,62%	1.177
		0.362	0.36				0.342	0.342				0.178			0.18				0.00565685			0.0183848				0.0317801			0.102138			> 0.1205	96.3	81,03% to 99,91%	19.48	11,33% to 30,09%	1.196
		0.174	0.182				0.167	0.193				0.23			0.2425				0.019799			0.0233345				0.0860826			0.0962248			> 0.128	96.3	81,03% to 99,91%	20.78	12,37% to 31,54%	1.216
		0.216	0.244				0.259	0.226				0.2295			0.2065				0.00494975			0.000707107				0.0215675			0.00342425			> 0.1355	96.3	81,03% to 99,91%	22.08	13,42% to 32,98%	1.236
		0.233	0.226				0.207	0.206				0.269			0.214				0.00282843			0.0254558				0.0105146			0.118953			> 0.138	96.3	81,03% to 99,91%	23.38	14,48% to 34,41%	1.257
		0.271	0.267				0.232	0.196				0.3455			0.2985				0.026163			0.00494975				0.0757249			0.0165821			> 0.1415	96.3	81,03% to 99,91%	24.68	15,56% to 35,82%	1.278
		0.327	0.364				0.295	0.302				0.468			0.356				0.019799			0.019799				0.0423055			0.0556151			> 0.1455	96.3	81,03% to 99,91%	25.97	16,64% to 37,23%	1.301
		0.482	0.454				0.342	0.37				0.371			0.3395				0.00424264			0.00777817				0.0114357			0.0229107			> 0.148	96.3	81,03% to 99,91%	27.27	17,74% to 38,62%	1.324
		0.374	0.368				0.345	0.334				0.4785			0.3315				0.026163			0.0219203				0.054677			0.0661246			> 0.1495	96.3	81,03% to 99,91%	28.57	18,85% to 40%	1.348
		0.497	0.46				0.347	0.316				0.3155			0.302				0.0304056			0.00707107				0.0963727			0.0234141			> 0.1535	96.3	81,03% to 99,91%	29.87	19,97% to 41,38%	1.373
		0.337	0.294				0.307	0.297				0.4805			0.248				0.00777817			0.0254558				0.0161877			0.102645			> 0.1575	96.3	81,03% to 99,91%	32.47	22,23% to 44,1%	1.426
		0.486	0.475				0.266	0.23				0.44			0.3165				0.0254558			0.00777817				0.0578542			0.0245756			> 0.159	96.3	81,03% to 99,91%	35.06	24,53% to 46,78%	1.483
		0.422	0.458				0.311	0.322				0.239			0.161				0.00141421			0.0226274				0.00591721			0.140543			> 0.1635	96.3	81,03% to 99,91%	36.36	25,7% to 48,12%	1.513
		0.238	0.24				0.177	0.145				0.375			0.293				0.0240416			0.0367696				0.064111			0.125493			> 0.1695	96.3	81,03% to 99,91%	38.96	28,05% to 50,75%	1.578
		0.358	0.392				0.267	0.319				0.2355			0.2075				0.0233345			0.0205061				0.099085			0.0988246			> 0.1745	96.3	81,03% to 99,91%	40.26	29,23% to 52,06%	1.612
		0.219	0.252				0.222	0.193				0.481			0.323				0.00565685			0.0155563				0.0117606			0.0481621			> 0.1775	96.3	81,03% to 99,91%	41.56	30,43% to 53,36%	1.648
		0.485	0.477				0.334	0.312				0.374			0.224				0.0212132			0.0141421				0.0567198			0.0631345			> 0.1795	96.3	81,03% to 99,91%	42.86	31,63% to 54,65%	1.685
		0.389	0.359				0.234	0.214				0.318			0.2395				0.00848528			0.0148492				0.0266833			0.062001			> 0.182	96.3	81,03% to 99,91%	44.16	32,84% to 55,93%	1.724
		0.312	0.324				0.229	0.25				0.3515			0.3405				0.026163			0.033234				0.0744323			0.0976036			> 0.184	96.3	81,03% to 99,91%	45.45	34,06% to 57,21%	1.765
		0.333	0.37				0.317	0.364				0.3165			0.2485				0.0148492			0.00353553				0.046917			0.0142275			> 0.187	96.3	81,03% to 99,91%	46.75	35,29% to 58,48%	1.808
		0.306	0.327				0.251	0.246				0.3315			0.2765				0.0162635			0.0162635				0.0490602			0.058819			> 0.1915	96.3	81,03% to 99,91%	48.05	36,52% to 59,74%	1.854
		0.343	0.32				0.288	0.265				0.2975			0.1205				0.00777817			0.00919239				0.0261451			0.0762854			> 0.1945	96.3	81,03% to 99,91%	49.35	37,76% to 61%	1.901
		0.292	0.303				0.114	0.127				0.2785			0.085				0.000707107			0.0113137				0.00253898			0.133102			> 0.197	96.3	81,03% to 99,91%	53.25	41,52% to 64,71%	2.06
		0.279	0.278				0.093	0.077				0.322			0.125				0.0183848			0.00848528				0.0570956			0.0678823			> 0.202	96.3	81,03% to 99,91%	54.55	42,79% to 65,94%	2.119
		0.335	0.309				0.119	0.131				0.1415			0.1				0.0120208			0.00565685				0.0849528			0.0565685			> 0.206	96.3	81,03% to 99,91%	55.84	44,07% to 67,16%	2.181
		0.15	0.133				0.104	0.096				0.2375			0.084				0.0120208			0.00848528				0.050614			0.101015			> 0.2105	96.3	81,03% to 99,91%	57.14	45,35% to 68,37%	2.247
		0.246	0.229				0.078	0.09				0.161			0.098				0.00424264			0.00848528				0.0263518			0.0865845			> 0.215	96.3	81,03% to 99,91%	58.44	46,64% to 69,57%	2.317
		0.164	0.158				0.104	0.092				0.178			0.0865				0.0155563			0.00494975				0.0873952			0.0572225			> 0.219	96.3	81,03% to 99,91%	59.74	47,94% to 70,77%	2.392
		0.167	0.189				0.083	0.09				0.2815			0.0895				0.0120208			0.00212132				0.0427027			0.0237019			> 0.2225	96.3	81,03% to 99,91%	61.04	49,25% to 71,95%	2.472
		0.29	0.273				0.088	0.091																								> 0.2255	92.59	75,71% to 99,09%	61.04	49,25% to 71,95%	2.377
																																> 0.2285	88.89	70,84% to 97,65%	61.04	49,25% to 71,95%	2.281
																																> 0.2305	88.89	70,84% to 97,65%	62.34	50,56% to 73,13%	2.36
																																> 0.233	88.89	70,84% to 97,65%	63.64	51,88% to 74,3%	2.444
																																> 0.236	88.89	70,84% to 97,65%	64.94	53,22% to 75,47%	2.535
																																> 0.2405	88.89	70,84% to 97,65%	66.23	54,55% to 76,62%	2.632
																																> 0.2435	88.89	70,84% to 97,65%	67.53	55,9% to 77,77%	2.738
																																> 0.2475	85.19	66,27% to 95,81%	67.53	55,9% to 77,77%	2.624
																																> 0.2515	85.19	66,27% to 95,81%	68.83	57,26% to 78,91%	2.733
																																> 0.2555	85.19	66,27% to 95,81%	70.13	58,62% to 80,03%	2.852
																																> 0.2605	85.19	66,27% to 95,81%	71.43	60% to 81,15%	2.981
																																> 0.264	85.19	66,27% to 95,81%	72.73	61,38% to 82,26%	3.123
																																> 0.2665	85.19	66,27% to 95,81%	74.03	62,77% to 83,36%	3.28
																																> 0.2775	85.19	66,27% to 95,81%	75.32	64,18% to 84,44%	3.452
																																> 0.2915	85.19	66,27% to 95,81%	76.62	65,59% to 85,52%	3.644
																																> 0.2955	85.19	66,27% to 95,81%	77.92	67,02% to 86,58%	3.858
																																> 0.3015	81.48	61,92% to 93,7%	77.92	67,02% to 86,58%	3.691
																																> 0.3075	81.48	61,92% to 93,7%	79.22	68,46% to 87,63%	3.921
																																> 0.309	81.48	61,92% to 93,7%	80.52	69,91% to 88,67%	4.183
																																> 0.3105	81.48	61,92% to 93,7%	81.82	71,38% to 89,69%	4.481
																																> 0.312	81.48	61,92% to 93,7%	83.12	72,86% to 90,69%	4.826
																																> 0.315	81.48	61,92% to 93,7%	84.42	74,36% to 91,68%	5.228
																																> 0.318	81.48	61,92% to 93,7%	85.71	75,87% to 92,65%	5.704
																																> 0.323	77.78	57,74% to 91,38%	87.01	77,41% to 93,59%	5.989
																																> 0.3305	74.07	53,72% to 88,89%	87.01	77,41% to 93,59%	5.704
																																> 0.3355	74.07	53,72% to 88,89%	88.31	78,97% to 94,51%	6.337
																																> 0.3395	70.37	49,82% to 86,25%	88.31	78,97% to 94,51%	6.021
																																> 0.3435	70.37	49,82% to 86,25%	90.91	82,16% to 96,27%	7.741
																																> 0.3455	70.37	49,82% to 86,25%	92.21	83,81% to 97,09%	9.031
																																> 0.3465	66.67	46,04% to 83,48%	92.21	83,81% to 97,09%	8.556
																																> 0.3475	66.67	46,04% to 83,48%	93.51	85,49% to 97,86%	10.27
																																> 0.3485	66.67	46,04% to 83,48%	94.81	87,23% to 98,57%	12.83
																																> 0.35	62.96	42,37% to 80,6%	94.81	87,23% to 98,57%	12.12
																																> 0.352	62.96	42,37% to 80,6%	96.1	89,03% to 99,19%	16.16
																																> 0.359	59.26	38,8% to 77,61%	96.1	89,03% to 99,19%	15.21
																																> 0.37	55.56	35,33% to 74,52%	96.1	89,03% to 99,19%	14.26
																																> 0.3835	55.56	35,33% to 74,52%	97.4	90,93% to 99,68%	21.39
																																> 0.4015	55.56	35,33% to 74,52%	98.7	92,98% to 99,97%	42.78
																																> 0.4115	51.85	31,95% to 71,33%	98.7	92,98% to 99,97%	39.93
																																> 0.417	48.15	28,67% to 68,05%	98.7	92,98% to 99,97%	37.07
																																> 0.4345	48.15	28,67% to 68,05%	100	95,32% to 100%

## Sheet: Planilha2
rTES Native											Mean TES-Native Positive	Mean TES-Native Negative						SD TES-Nativo Positives	SD TES-Nativo Negatives						CV TES-Native Positive	CV TES-Native Negative						ROC TES-Native
Sample Positive	Sample Positive Replicate	Sample Negative	Sample Negative Replicate								0.2925	0.072						0.00494975	0.00424264						0.0169222	0.0589256						Cut-off	Sensitivity%	95% CI	Specificity%	95% CI	Likelihood ratio
0.296	0.289	0.069	0.075								0.2185	0.1815						0.0190919	0.0106066						0.087377	0.0584386						> 0.205	100	87,23% to 100%	83.12	72,86% to 90,69%	5.923
0.232	0.205	0.174	0.189								0.282	0.384						0.0183848	0.00141421						0.0651942	0.00368285						> 0.216	96.3	81,03% to 99,91%	83.12	72,86% to 90,69%	5.704
0.295	0.269	0.385	0.383								0.2435	0.1695						0.00636396	0.0233345						0.0261354	0.137667						> 0.221	88.89	70,84% to 97,65%	83.12	72,86% to 90,69%	5.265
0.239	0.248	0.153	0.186								0.315	0.178						0.019799	0.0183848						0.0628539	0.103285						> 0.227	85.19	66,27% to 95,81%	83.12	72,86% to 90,69%	5.046
0.301	0.329	0.165	0.191								0.4225	0.113						0.0190919	0.00565685						0.0451879	0.0500607						> 0.235	81.48	61,92% to 93,7%	83.12	72,86% to 90,69%	4.826
0.409	0.436	0.117	0.109								0.266	0.184						0.0155563	0.0212132						0.0584825	0.115289						> 0.2385	81.48	61,92% to 93,7%	84.42	74,36% to 91,68%	5.228
0.255	0.277	0.199	0.169								0.408	0.05						0.00282843	0.00141421						0.00693242	0.0282843						> 0.2395	77.78	57,74% to 91,38%	84.42	74,36% to 91,68%	4.991
0.406	0.41	0.049	0.051								0.3665	0.07						0.0275772	0.00707107						0.0752447	0.101015						> 0.244	74.07	53,72% to 88,89%	84.42	74,36% to 91,68%	4.753
0.347	0.386	0.075	0.065								0.371	0.14						0.0226274	0.00141421						0.0609903	0.0101015						> 0.2515	70.37	49,82% to 86,25%	84.42	74,36% to 91,68%	4.515
0.387	0.355	0.141	0.139								0.3405	0.139						0.0403051	0.00989949						0.11837	0.0712194						> 0.2625	66.67	46,04% to 83,48%	84.42	74,36% to 91,68%	4.278
0.312	0.369	0.132	0.146								0.3965	0.182						0.013435	0.0183848						0.0338841	0.101015						> 0.2725	59.26	38,8% to 77,61%	84.42	74,36% to 91,68%	3.802
0.406	0.387	0.195	0.169								0.2475	0.14						0.0106066	0.00424264						0.042855	0.0303046						> 0.276	55.56	35,33% to 74,52%	84.42	74,36% to 91,68%	3.565
0.24	0.255	0.137	0.143								0.3295	0.458						0.0247487	0.0537401						0.07511	0.117336						> 0.281	55.56	35,33% to 74,52%	85.71	75,87% to 92,65%	3.889
0.347	0.312	0.42	0.496								0.4775	0.169						0.0120208	0.0226274						0.0251745	0.13389						> 0.2885	51.85	31,95% to 71,33%	85.71	75,87% to 92,65%	3.63
0.486	0.469	0.153	0.185								0.247	0.1215						0.0325269	0.00212132						0.131688	0.0174594						> 0.2935	48.15	28,67% to 68,05%	85.71	75,87% to 92,65%	3.37
0.27	0.224	0.12	0.123								0.215	0.1825						0.00989949	0.0190919						0.0460442	0.104613						> 0.2955	44.44	25,48% to 64,67%	85.71	75,87% to 92,65%	3.111
0.222	0.208	0.196	0.169								0.2355	0.1575						0.033234	0.00919239						0.141121	0.0583644						> 0.297	40.74	22,39% to 61,2%	85.71	75,87% to 92,65%	2.852
0.212	0.259	0.151	0.164								0.2765	0.133						0.00212132	0.00282843						0.00767204	0.0212664						> 0.2995	37.04	19,4% to 57,63%	87.01	77,41% to 93,59%	2.852
0.275	0.278	0.135	0.131								0.2345	0.11						0.0190919	0.0155563						0.0814153	0.141421						> 0.302	33.33	16,52% to 53,96%	87.01	77,41% to 93,59%	2.567
0.248	0.221	0.099	0.121								0.21	0.1385						0.0141421	0.00919239						0.0673435	0.066371						> 0.3075	29.63	13,75% to 50,18%	87.01	77,41% to 93,59%	2.281
0.22	0.2	0.132	0.145								0.2875	0.111						0.00353553	0.0169706						0.0122975	0.152888						> 0.3295	25.93	11,11% to 46,28%	87.01	77,41% to 93,59%	1.996
0.285	0.29	0.123	0.099								0.311	0.038						0.0113137	0.00282843						0.0363785	0.0744323						> 0.3495	18.52	6,3% to 38,08%	87.01	77,41% to 93,59%	1.426
0.303	0.319	0.036	0.04								0.2995	0.0395						0.0106066	0.00494975						0.0354144	0.12531						> 0.3675	18.52	6,3% to 38,08%	88.31	78,97% to 94,51%	1.584
0.292	0.307	0.036	0.043								0.262	0.106						0.0113137	0.00424264						0.0431821	0.0400249						> 0.385	18.52	6,3% to 38,08%	89.61	80,55% to 95,41%	1.782
0.27	0.254	0.103	0.109								0.2145	0.054						0.00777817	0.00282843						0.0362619	0.0523783						> 0.389	14.81	4,189% to 33,73%	89.61	80,55% to 95,41%	1.426
0.22	0.209	0.056	0.052								0.297	0.095						0.00141421	0.00424264						0.00476166	0.0446594						> 0.3985	14.81	4,189% to 33,73%	90.91	82,16% to 96,27%	1.63
0.298	0.296	0.092	0.098									0.177							0.0212132							0.119849						> 0.4075	7.407	0,91% to 24,29%	90.91	82,16% to 96,27%	0.8148
		0.162	0.192									0.175							0.0141421							0.0808122						> 0.423	3.704	0,09373% to 18,97%	90.91	82,16% to 96,27%	0.4074
		0.185	0.165									0.8635							0.00636396							0.00736996						> 0.4615	3.704	0,09373% to 18,97%	92.21	83,81% to 97,09%	0.4753
		0.859	0.868									0.077							0.00707107							0.091832						> 0.491	0	0% to 12,77%	92.21	83,81% to 97,09%	0
		0.082	0.072									0.051							0.0113137							0.221837						> 0.5225	0	0% to 12,77%	93.51	85,49% to 97,86%	0
		0.043	0.059									1.049							0.00282843							0.00269631						> 0.67	0	0% to 12,77%	94.81	87,23% to 98,57%	0
		1.047	1.051									0.1135							0.0106066							0.0934502						> 0.8295	0	0% to 12,77%	96.1	89,03% to 99,19%	0
		0.121	0.106									0.1745							0.0106066							0.0607828						> 0.9145	0	0% to 12,77%	97.4	90,93% to 99,68%	0
		0.167	0.182									0.1805							0.0247487							0.137112						> 1.006	0	0% to 12,77%	98.7	92,98% to 99,97%	0
		0.163	0.198									0.4485							0.0162635							0.0362619
		0.46	0.437									0.1145							0.000707107							0.00617561
		0.115	0.114									0.092							0.00989949							0.107603
		0.085	0.099									0.141							0.019799							0.140418
		0.127	0.155									0.1375							0.00212132							0.0154278
		0.136	0.139									0.137							0.00989949							0.0722591
		0.13	0.144									0.084							0.00989949							0.117851
		0.091	0.077									0.5245							0.0346482							0.0660595
		0.5	0.549									0.04							0.00565685							0.141421
		0.044	0.036									0.103							0.0127279							0.123572
		0.112	0.094									0.2385							0.000707107							0.00296481
		0.239	0.238									0.0875							0.000707107							0.00808122
		0.087	0.088									0.077							0.00707107							0.091832
		0.072	0.082									0.0355							0.00212132							0.0597555
		0.037	0.034									0.035							0.00141421							0.0404061
		0.036	0.034									0.0935							0.013435							0.14369
		0.103	0.084									0.371							0.0282843							0.0762379
		0.351	0.391									0.186							0.00848528							0.0456198
		0.18	0.192									0.1455							0.013435							0.092337
		0.155	0.136									0.1575							0.0120208							0.0763226
		0.166	0.149									0.054							0.00565685							0.104757
		0.058	0.05									0.2975							0.000707107							0.00237683
		0.297	0.298									0.0555							0.000707107							0.0127407
		0.056	0.055									0.094							0.00282843							0.0300897
		0.096	0.092									0.055							0.00707107							0.128565
		0.06	0.05									0.1685							0.0190919							0.113305
		0.182	0.155									0.058							0.00424264							0.073149
		0.061	0.055									0.7905							0.000707107							0.000894506
		0.79	0.791									0.081							0.00848528							0.104757
		0.087	0.075									0.281							0.00565685							0.0201312
		0.285	0.277									0.0705							0.00494975							0.0702092
		0.074	0.067									0.1615							0.00212132							0.0131351
		0.163	0.16									0.11							0.00707107							0.0642824
		0.115	0.105									0.1335							0.00494975							0.0370768
		0.13	0.137									0.1065							0.0106066							0.0995925
		0.114	0.099									0.368							0.0226274							0.0614875
		0.384	0.352									0.158							0.0113137							0.0716057
		0.15	0.166									0.1635							0.0233345							0.142719
		0.147	0.18									0.0695							0.000707107							0.0101742
		0.07	0.069									0.9675							0.00919239							0.00950118
		0.974	0.961									0.064							0.00848528							0.132583
		0.07	0.058
