# Supplementary material for: The serodiagnostic potential of recombinant proteins TES–30 and TES–120 in an indirect ELISA in the diagnosis of toxocariasis in cattle, horses, and sheep
Source: PLoS One. 2019 Mar 14;14(3):e0213830. doi: 10.1371/journal.pone.0213830 (PMC6417707; doi:10.1371/journal.pone.0213830)
Supplement: S3 File — File containing the enzyme-linked immunosorbent assay absorbances, the receiver operating characteristic analysis and the resulting cut-offs for toxocariasis diagnosis using native and recombinant Toxocara excretion-secretion proteins in horses. (XLSX) [file pone.0213830.s003.xlsx]

## Sheet: Category
Code	rTES-30	rTES-30	rTES-120	rTES-120	TES Native	TES Native	Western Blotting		Mean 30	SD 30	CV 30		Mean 120	SD 120	CV 120		Mean Native	SD Native	CV Native
Cerrelha	0.303	0.294	0.284	0.259	0.562	0.573	+		0.2985	0.00636396	0.0213198		0.2715	0.0176777	0.0651111		0.5675	0.00777817	0.013706
Gateado	0.367	0.387	0.326	0.32	0.526	0.537	+		0.377	0.0141421	0.0375123		0.323	0.00424264	0.0131351		0.5315	0.00777817	0.0146344
Colorado	0.13	0.128	0.311	0.303	0.489	0.523	+		0.129	0.00141421	0.0109629		0.307	0.00565685	0.0184262		0.506	0.0240416	0.0475131
Colorado	0.129	0.127	0.226	0.229	0.485	0.457	+		0.128	0.00141421	0.0110485		0.2275	0.00212132	0.00932449		0.471	0.019799	0.0420361
Sacana	0.114	0.094	0.203	0.18	0.441	0.394	+		0.104	0.0141421	0.135982		0.1915	0.0162635	0.0849267		0.4175	0.033234	0.0796024
Banana	0.225	0.201	0.325	0.312	0.416	0.352	+		0.213	0.0169706	0.079674		0.3185	0.00919239	0.0288615		0.384	0.0452548	0.117851
Montaria	0.277	0.257	0.425	0.376	0.362	0.328	+		0.267	0.0141421	0.0529668		0.4005	0.0346482	0.0865124		0.345	0.0240416	0.0696859
Fanfarrona	0.091	0.095	0.167	0.15	0.362	0.393	-		0.093	0.00282843	0.0304132		0.1585	0.0120208	0.0758411		0.3775	0.0219203	0.058067
Silenciosa	0.156	0.136	0.251	0.23	0.356	0.304	+		0.146	0.0141421	0.0968639		0.2405	0.0148492	0.0617432		0.33	0.0367696	0.111423
Capela	0.196	0.178	0.229	0.233	0.348	0.379	+		0.187	0.0127279	0.0680638		0.231	0.00282843	0.0122443		0.3635	0.0219203	0.0603035
Habanera	0.142	0.13	0.222	0.211	0.334	0.387	+		0.136	0.00848528	0.0623918		0.2165	0.00777817	0.0359269		0.3605	0.0374767	0.103957
Fat	0.134	0.116	0.174	0.143	0.324	0.284	+		0.125	0.0127279	0.101823		0.1585	0.0219203	0.138298		0.304	0.0282843	0.0930404
Tostado	0.306	0.334	0.291	0.308	0.303	0.269	+		0.32	0.019799	0.0618718		0.2995	0.0120208	0.0401363		0.286	0.0240416	0.0840616
Faina	0.089	0.091	0.242	0.234	0.288	0.256	+		0.09	0.00141421	0.0157135		0.238	0.00565685	0.0237683		0.272	0.0226274	0.083189
Rosilha	0.095	0.088	0.153	0.142	0.284	0.249	-		0.0915	0.00494975	0.0540956		0.1475	0.00777817	0.0527334		0.2665	0.0247487	0.0928658
Ustigoso	0.153	0.166	0.228	0.234	0.28	0.284	+		0.1595	0.00919239	0.0576325		0.231	0.00424264	0.0183664		0.282	0.00282843	0.0100299
Tobiana	0.2	0.206	0.289	0.278	0.257	0.279	+		0.203	0.00424264	0.0208997		0.2835	0.00777817	0.0274362		0.268	0.0155563	0.0580461
Tostado	0.19	0.209	0.243	0.26	0.257	0.242	+		0.1995	0.013435	0.0673435		0.2515	0.0120208	0.0477965		0.2495	0.0106066	0.0425114
Aquarela	0.161	0.141	0.294	0.274	0.256	0.219	+		0.151	0.0141421	0.0936565		0.284	0.0141421	0.0497963		0.2375	0.026163	0.11016
Las Callanas	0.069	0.064	0.171	0.142	0.249	0.262	-		0.0665	0.00353553	0.0531659		0.1565	0.0205061	0.131029		0.2555	0.00919239	0.035978
Erva Mate	0.128	0.128	0.294	0.255	0.242	0.241	+		0.128	0	0		0.2745	0.0275772	0.100463		0.2415	0.000707107	0.00292798
Nani	0.135	0.125	0.262	0.247	0.238	0.214	+		0.13	0.00707107	0.0543928		0.2545	0.0106066	0.0416762		0.226	0.0169706	0.075091
Gaita	0.127	0.145	0.221	0.271	0.237	0.248	+		0.136	0.0127279	0.0935877		0.246	0.0353553	0.143721		0.2425	0.00777817	0.0320749
Esquecida	0.077	0.086	0.256	0.28	0.219	0.198	+		0.0815	0.00636396	0.0780854		0.268	0.0169706	0.063323		0.2085	0.0148492	0.0712194
Renata	0.107	0.097	0.284	0.273	0.206	0.2	+		0.102	0.00707107	0.0693242		0.2785	0.00777817	0.0279288		0.203	0.00424264	0.0208997
Macumba	0.065	0.144	0.142	0.134	0.189	0.173	-		0.1045	0.0558614	0.534559		0.138	0.00565685	0.0409917		0.181	0.0113137	0.0625067
Hortela	0.125	0.129	0.178	0.161	0.188	0.211	-		0.127	0.00282843	0.0222711		0.1695	0.0120208	0.0709193		0.1995	0.0162635	0.0815211
Harpa	0.111	0.11	0.228	0.219	0.181	0.21	+		0.1105	0.000707107	0.00639916		0.2235	0.00636396	0.0284741		0.1955	0.0205061	0.104891
Hermafrodita	0.09	0.094	0.2	0.177	0.178	0.156	-		0.092	0.00282843	0.0307438		0.1885	0.0162635	0.0862783		0.167	0.0155563	0.0931518
Mandila	0.089	0.08	0.168	0.177	0.175	0.169	-		0.0845	0.00636396	0.0753131		0.1725	0.00636396	0.0368925		0.172	0.00424264	0.0246665
Bento	0.103	0.1	0.234	0.242	0.158	0.148	+		0.1015	0.00212132	0.0208997		0.238	0.00565685	0.0237683		0.153	0.00707107	0.0462161
Santa Evalia	0.06	0.063	0.133	0.146	0.15	0.152	-		0.0615	0.00212132	0.034493		0.1395	0.00919239	0.0658953		0.151	0.00141421	0.00936565
Faceira	0.106	0.113	0.225	0.256	0.148	0.176	+		0.1095	0.00494975	0.0452032		0.2405	0.0219203	0.0911447		0.162	0.019799	0.122216
São Pedro	0.108	0.125	0.165	0.241	0.146	0.176	+		0.1165	0.0120208	0.103183		0.203	0.0537401	0.26473		0.161	0.0212132	0.131759
Faisca	0.066	0.063	0.158	0.152	0.145	0.137	-		0.0645	0.00212132	0.0328887		0.155	0.00424264	0.0273719		0.141	0.00565685	0.0401195
XL	0.058	0.053	0.165	0.148	0.123	0.122	-		0.0555	0.00353553	0.0637033		0.1565	0.0120208	0.0768103		0.1225	0.000707107	0.0057723
Las Callanas	0.046	0.04	0.124	0.13	0.101	0.086	-		0.043	0.00424264	0.0986661		0.127	0.00424264	0.0334066		0.0935	0.0106066	0.11344
Ninica	0.053	0.054	0.286	0.248	0.073	0.078	+		0.0535	0.000707107	0.0132169		0.267	0.0268701	0.100637		0.0755	0.00353553	0.0468283

## Sheet: ROC
rTES-30								rTES-120								TES Native
	Sensitivity%	95% CI	Specificity%	95% CI	Likelihood ratio				Sensitivity%	95% CI	Specificity%	95% CI	Likelihood ratio				Sensitivity%	95% CI	Specificity%	95% CI	Likelihood ratio
> 0.0495	100	87,23% to 100%	9.091	0,2299% to 41,28%	1.1			> 0.1615	100	87,23% to 100%	45.45	16,75% to 76,62%	1.833			> 0.087	96.3	81,03% to 99,91%	0	0% to 28,49%	0.963
> 0.0555	96.3	81,03% to 99,91%	9.091	0,2299% to 41,28%	1.059			> 0.166	96.3	81,03% to 99,91%	54.55	23,38% to 83,25%	2.119			> 0.112	96.3	81,03% to 99,91%	9.091	0,2299% to 41,28%	1.059
> 0.059	96.3	81,03% to 99,91%	18.18	2,283% to 51,78%	1.177			> 0.1675	96.3	81,03% to 99,91%	63.64	30,79% to 89,07%	2.648			> 0.134	96.3	81,03% to 99,91%	18.18	2,283% to 51,78%	1.177
> 0.0625	96.3	81,03% to 99,91%	27.27	6,022% to 60,97%	1.324			> 0.1695	96.3	81,03% to 99,91%	72.73	39,03% to 93,98%	3.531			> 0.1455	96.3	81,03% to 99,91%	27.27	6,022% to 60,97%	1.324
> 0.0655	96.3	81,03% to 99,91%	36.36	10,93% to 69,21%	1.513			> 0.1725	96.3	81,03% to 99,91%	81.82	48,22% to 97,72%	5.296			> 0.147	92.59	75,71% to 99,09%	27.27	6,022% to 60,97%	1.273
> 0.0675	96.3	81,03% to 99,91%	45.45	16,75% to 76,62%	1.765			> 0.176	92.59	75,71% to 99,09%	81.82	48,22% to 97,72%	5.093			> 0.149	88.89	70,84% to 97,65%	27.27	6,022% to 60,97%	1.222
> 0.073	96.3	81,03% to 99,91%	54.55	23,38% to 83,25%	2.119			> 0.189	92.59	75,71% to 99,09%	90.91	58,72% to 99,77%	10.19			> 0.154	88.89	70,84% to 97,65%	36.36	10,93% to 69,21%	1.397
> 0.083	92.59	75,71% to 99,09%	54.55	23,38% to 83,25%	2.037			> 0.2015	92.59	75,71% to 99,09%	100	71,51% to 100%				> 0.1665	85.19	66,27% to 95,81%	36.36	10,93% to 69,21%	1.339
> 0.0895	88.89	70,84% to 97,65%	63.64	30,79% to 89,07%	2.444											> 0.1765	85.19	66,27% to 95,81%	45.45	16,75% to 76,62%	1.562
> 0.0905	88.89	70,84% to 97,65%	72.73	39,03% to 93,98%	3.259											> 0.1795	85.19	66,27% to 95,81%	54.55	23,38% to 83,25%	1.874
> 0.093	85.19	66,27% to 95,81%	81.82	48,22% to 97,72%	4.685											> 0.1845	81.48	61,92% to 93,7%	54.55	23,38% to 83,25%	1.793
> 0.099	85.19	66,27% to 95,81%	90.91	58,72% to 99,77%	9.37											> 0.1885	81.48	61,92% to 93,7%	63.64	30,79% to 89,07%	2.241
> 0.1045	81.48	61,92% to 93,7%	90.91	58,72% to 99,77%	8.963											> 0.1975	81.48	61,92% to 93,7%	72.73	39,03% to 93,98%	2.988
> 0.1065	77.78	57,74% to 91,38%	90.91	58,72% to 99,77%	8.556											> 0.2125	77.78	57,74% to 91,38%	72.73	39,03% to 93,98%	2.852
> 0.1075	74.07	53,72% to 88,89%	90.91	58,72% to 99,77%	8.148											> 0.228	74.07	53,72% to 88,89%	72.73	39,03% to 93,98%	2.716
> 0.111	70.37	49,82% to 86,25%	90.91	58,72% to 99,77%	7.741											> 0.2375	70.37	49,82% to 86,25%	72.73	39,03% to 93,98%	2.58
> 0.1195	66.67	46,04% to 83,48%	90.91	58,72% to 99,77%	7.333											> 0.24	66.67	46,04% to 83,48%	72.73	39,03% to 93,98%	2.444
> 0.126	66.67	46,04% to 83,48%	100	71,51% to 100%												> 0.2455	62.96	42,37% to 80,6%	72.73	39,03% to 93,98%	2.309
																> 0.2525	62.96	42,37% to 80,6%	81.82	48,22% to 97,72%	3.463
																> 0.2565	59.26	38,8% to 77,61%	81.82	48,22% to 97,72%	3.259
																> 0.2685	51.85	31,95% to 71,33%	81.82	48,22% to 97,72%	2.852
																> 0.282	48.15	28,67% to 68,05%	81.82	48,22% to 97,72%	2.648
																> 0.286	48.15	28,67% to 68,05%	90.91	58,72% to 99,77%	5.296
																> 0.2955	44.44	25,48% to 64,67%	90.91	58,72% to 99,77%	4.889
																> 0.3135	40.74	22,39% to 61,2%	90.91	58,72% to 99,77%	4.481
																> 0.329	37.04	19,4% to 57,63%	90.91	58,72% to 99,77%	4.074
																> 0.341	33.33	16,52% to 53,96%	90.91	58,72% to 99,77%	3.667
																> 0.352	29.63	13,75% to 50,18%	90.91	58,72% to 99,77%	3.259
																> 0.359	25.93	11,11% to 46,28%	90.91	58,72% to 99,77%	2.852
																> 0.389	22.22	8,622% to 42,26%	100	71,51% to 100%
